# Supplementary material for: Dysregulation of miRISC Regulatory Network Promotes Hepatocellular Carcinoma by Targeting PI3K/Akt Signaling Pathway
Source: Int J Mol Sci. 2022 Sep 25;23(19):11300. doi: 10.3390/ijms231911300 (PMC9569668; doi:10.3390/ijms231911300)
Supplement: Supplementary file 1 [file ijms-23-11300-s001.zip]

Archive with 1 entries (1 files):
- ijms-1919826-supplementary.pdf
